# Supplementary material for: Integration Host Factor Binds DNA Holliday Junctions
Source: Int J Mol Sci. 2022 Dec 29;24(1):580. doi: 10.3390/ijms24010580 (PMC9820253; doi:10.3390/ijms24010580)
Supplement: Supplementary file 1 [file ijms-24-00580-s001.zip]

Archive with 1 entries (1 files):
- ijms-2068579-SI.pdf
